# Supplementary material for: Changes in the routine work and moral distress in psychiatric care during the COVID-19 pandemic: A survey among physicians active in inpatient care in Germany
Source: Nervenarzt. 2023 Jul 5;94(9):827–34. [Article in German] doi: 10.1007/s00115-023-01499-z (PMC10499671; doi:10.1007/s00115-023-01499-z)
Supplement: Supplementary file 1 [file 115_2023_1499_MOESM1_ESM.odt]

Tabelle 1 
Soziodemographische Daten (Gesamt: n=141)
Merkmal
Beschreibung 
n (%)
Geschlecht
männlich
59 (41,8)

weiblich
81 (57,4)

divers
0 (0)

keine Angabe
1 (0,7)
Alter
20-30 Jahre
24 (17,0)

31-40 Jahre
38 (27,0)

41-50 Jahre
33 (23,4)

51-60 Jahre
34 (24,1)

älter als 60 Jahre
11 (7,8)

keine Angabe
1 (0,7)
Berufserfahrung
weniger als 1 Jahr
4 (2,8)

1-5 Jahre
29 (20,6)

6-10 Jahre
27 (19,1)

11-15 Jahre
19 (13,5)

länger als 15 Jahre
60 (42,6)

keine Angabe
2 (1,4)
Position
Assistenzärzt*in
58 (41,1)

Oberärzt*in
50 (35,4)

Chefärzt*in
22 (15,6)

andere
6 (4,3)

keine Angabe
5 (3,5)


Tabelle 2
Kategoriensystem zur Änderung des Arbeitsalltages
HK1 Auswirkung auf die Kommunikation im Arbeitsalltag
1a. Änderung Kommunikationswege
HK2 negative Auswirkung auf die Kommunikation im Arbeitsalltag
2a.Verschlechterung der Kommunikation im Team
2b. Auswirkung der Hygienemaßnahmen auf die Kommunikation
2c.Auswirkungen von Kontakteinschränkungen
2d. Kommunikation von Regelungen
HK3 positive Auswirkung auf die Kommunikation im Arbeitsalltag
3a. Verbesserung der Kommunikation im Team
HK4 positive Auswirkung auf die Organisation des Arbeitsalltages
4a.Organisatorische Änderungen, die mehr Raum für die einzelnen Patient*innen ermöglichen
4b. positive organisatorische Änderungen in Bezug auf Hygienemaßnahmen
HK5 negative Auswirkung auf die Organisation des Arbeitsalltages
5a.Erhöhter Zeit- oder Planungsaufwand durch Organisationsmaßnahmen
5b.Organisatorische Änderungen in Bezug auf Abläufe
5c.Organisatorische Änderungen in Bezug auf Hygienemaßnahmen
5d. Kommunikation mit den Patient*innen über die Umsetzung der Hygienemaßnahmen
HK6 Auswirkung auf die Arbeit mit Angehörigen
6a.Angehörigenarbeit erschwert
HK7 Positive Auswirkung auf psychiatrische Behandlung
7a.Therapieverbesserung durch geringere Patient*innenzahl
7b.Bestmögliche Behandlung trotz Pandemie
HK8 Negative Auswirkung auf die psychiatrische Behandlung
8a.Patient*innenversorgung eingeschränkt durch geringeres Therapieangebot
8b.Negative Auswirkungen auf Therapeut/Patient*innenbeziehung
8c.Behandlungsschwierigkeiten durch Hygienemaßnahmen
8d.Leiden der Behandlungsqualität und Weiterbehandlung
8e.Somatische im Vergleich zu therapeutischen Aspekten im Vordergrund
8f.Beurteilbarkeit der psychischen Verfassung erschwert
8g.Krankheitsverläufe, -schwere oder Art der Diagnosen der Patient*innen verändert
8h.verschlechterte Sicht der Patient*innen auf die Therapie
8i.Offenlegung von systemimmanenten Problemen
8j.Regelhinweise als Teil des Patient*innenkontaktes notwendig
HK9 Auswirkung auf die Behandelnden
9a.Soziale Interaktion Kolleg*innen erschwert/fehlend
9b.Arbeitsplatzwechsel der Behandelnden durch Stationsschließungen
9c.Infektionsgefahr für Behandelnde
9d.Auswirkungen psychischer Art auf die Behandelnden
9e.Personalausfall
9f.Konfliktpotential zwischen Behandelnden bei der Behandlung infizierter Patient*innen
9g.Einschränkungen in der Weiterbildung der Behandelnden
HK10 Veränderung der Mittelallokation
HK11 Moralischer Konflikt 
11a.Moralisch relevanter Konflikt bezüglich der Bettenplanung
HK12 Negative Gefühle
12a.Ausgelöste Gefühle
HK13 Unsicherheit
13a.Unsicherheiten im Umgang mit der Pandemie
HK14 Kritik an politischen Vorgaben zur Pandemieeindämmung
14a.Verzögerte Reaktionen der Politik
HK15 Negative Auswirkung auf die autonome Lebensgestaltung von Patient*innen auf der Station
15a. Einschränkung der Patient*innenautonomie im stationären Setting
15b. Einschränkung des Soziallebens
HK16 Moralischer Konflikt zwischen dem individuellen Interesse der Patient*innen und dem wirtschaftlichen Interesse der Klinik


Tabelle 3
Kategoriensystem zur Sicht auf Empfehlungen und Maßnahmen
HK1 Gelungene Kommunikation und Umsetzung von Empfehlungen und Maßnahmen von Mesoebene  
1a. Empfehlungen/Maßnahmen von Klinikum/Führungsebene gegeben
HK2 Umgang mit Unklarheiten bezüglich der Pandemie
2a. Verringerung der Unklarheiten im Verlauf
HK3 Unsicherheiten speziell für Pflegeteams (Mikroebene)
HK4 Unklarheiten in der Umsetzung von Empfehlungen durch häufige Änderungen
4a. Unklarheiten durch ständige Änderungen
HK6 Problematische Umsetzung der Empfehlungen und Maßnahmen allgemein im klinischen Alltag
6a. Fahrlässigkeiten im Umgang mit möglichen Infektionen
6b. notwendige Kontrollen der Maßnahmen
6c. Mängel in der Umsetzung der Empfehlungen und Maßnahmen
HK7 problematische Umsetzung der Empfehlungen und Maßnahmen speziell im psychiatrischen klinischen Alltag (Mikroebene)
7a. nicht auf psychiatrische Behandlung angepasste Handlungsanweisungen (Mikroebene)
HK8 Problematische Umsetzung der Empfehlungen und Maßnahmen speziell im psychiatrischen klinischen Alltag (ohne Ebene)
8a. nicht auf psychiatrische Behandlung angepasste Handlungsanweisungen (ohne Ebene)
HK9 Problematische Umsetzung der Empfehlungen und Maßnahmen speziell im psychiatrischen klinischen Alltag (Makroebene)
9a. nicht auf psychiatrische Behandlung angepasste Handlungsanweisungen (Makroebene)
HK10 Ambivalente Bewertung der Empfehlungen und Maßnahmen
10a. notwendige Weiterentwicklung der Empfehlungen und Maßnahmen im Verlauf für mehr Handlungsspielraum auf Mikroebene
10b. Ambivalenz bezüglich der Empfehlungen und Maßnahmen
HK12 Gelungene Umsetzung der Empfehlungen und Maßnahmen auf Mikroebene
HK13 gelingende Kommunikation über Empfehlungen und Maßnahmen durch Bildung eines Krisenstabs
HK14 Moralischer Konflikt zwischen Patientenwohl und ökonomischen Interessen der Einrichtung
14a. Wirtschaftlichkeit in Konkurrenz mit infektiologischer Sicherheit
HK15 Moralischer Konflikt zwischen individuellem Patientenwohl und Infektionsschutzempfehlungen (Public health)
15a. Patient*innenversorgung in Konkurrenz mit Empfehlungen/Maßnahmen
HK16 Moralischer Konflikt: Gerechtigkeitsfrage zwischen verschiedenen Patient*innengruppen
HK17 Erschwernis der Durchsetzung von Kontaktbeschränkungen führt zu erhöhtem Infektionsrisiko für Mitarbeitende
HK18 Empfehlungen von Makroebene vermindern die Möglichkeiten von Empfehlungen auf Mesoebene
HK19 Negative Auswirkung auf Patient*innen
HK20 erschwerte Beziehungsaufnahme durch Maßnahmen/Empfehlungen
HK21 Kritik an Empfehlungen Makroebene
HK22 Hohe Bedeutung von Empfehlungen und Maßnahmen von Mesoebene  
22.a Empfehlungen/Maßnahmen von Klinikum/Führungsebene abhängig
HK23 Kritik an den Empfehlungen und Kommunikation dieser ohne Ebenenzuordnung
23a. Widersprüchlichkeit/Unklarheit der Anweisungen allgemein
HK24 Positive Bewertung der Empfehlungen und Maßnahmen
24a. Angemessenheit der Empfehlungen und Maßnahmen
HK25 Mangel an materiellen und personellen Ressourcen
HK26 Kommunikations- und Umsetzungsprobleme im Austausch mit dem Gesundheitsamt
26a. Widersprüchlichkeit/Unklarheit der Anweisungen des Gesundheitsamtes
HK27 Negative Bewertungen der Empfehlungen ohne Zuordnung zur Ebene
HK28 Negative Bewertungen der Empfehlungen von der Makroebene
28a. Unklarheiten durch politische Vorgaben
HK29 Negative Bewertung der Kommunikation von Infektionsschutzmaßnahmen
29a. Unklarheiten durch Informationsmangel
HK30 Negative Auswirkungen für Menschen in Heimen und Werkstätten durch Kontaktbeschränkungen
HK31 Negative Bewertung der Empfehlungen und Maßnahmen ohne Ebenenzuordnung
31a. Einschnitt in die Eigenverantwortlichkeit
